# Supplementary material for: Integrated proteomic, phosphoproteomic, and N-glycoproteomic analyses of small extracellular vesicles from C2C12 myoblasts identify specific PTM patterns in ligand-receptor interactions
Source: Cell Commun Signal. 2024 May 16;22:273. doi: 10.1186/s12964-024-01640-8 (PMC11097525; doi:10.1186/s12964-024-01640-8)
Supplement: Supplementary file 1 — Supplementary Material 1. [file 12964_2024_1640_MOESM1_ESM.zip]

Archive with 3 entries (3 files):
- Integrated proteomic, phosphoproteomic, and N-glycoproteomic analyses of small extracellular vesicles_Supporting Info.docx
- Supplementary Figures.rar
- Supplementrary Tables.rar
